# Supplementary material for: Functional Food Ingredients Enhancing Immune Health
Source: Int J Mol Sci. 2025 Aug 29;26(17):8408. doi: 10.3390/ijms26178408 (PMC12428461; doi:10.3390/ijms26178408)
Supplement: Supplementary file 1 [file ijms-26-08408-s001.zip]

Archive with 2 entries (2 files):
- Figure SF1 PRISMA 2020 flow_diagram.pdf
- Table S1 PRISMA Checklist.pdf
